# Supplementary material for: Semi‐automated workflow for high‐throughput Agrobacterium‐mediated plant transformation
Source: Plant J. 2025 Apr 12;122(1):e70118. doi: 10.1111/tpj.70118 (PMC11993085; doi:10.1111/tpj.70118)
Supplement: Supplementary file 1 — Appendix S1. File S1. Protocol designer file for Agrobacterium competent cells dispensation in 96‐well plates. File S2. Protocol designer file for Agrobacterium transformation automation for 24 samples. File S3. Protocol designer file for Agrobacterium transformation automation for 96 samples transformation. File S4. Protocol designer file for plating Agrobacterium transformations. File S5. Jupyter Notebook protocol for Agrobacterium transformation. File S6. Jupyter Notebook protocol for plating Agrobacterium transformations. [file TPJ-122-0-s006.zip]

Archive with 8 entries (8 files):
- tpj70118-sup-0004-DataS4.json
- tpj70118-sup-0005-DataS5.json
- tpj70118-sup-0006-DataS6.ipynb
- tpj70118-sup-0007-DataS7.ipynb
- tpj70118-sup-0002-DataS2.json
- tpj70118-sup-0003-DataS3.json
- Supplemental Document 1.pdf
- Supplemental Document 2.pdf
