# Supplementary material for: Semi‐automated workflow for high‐throughput Agrobacterium‐mediated plant transformation
Source: Plant J. 2025 Apr 12;122(1):e70118. doi: 10.1111/tpj.70118 (PMC11993085; doi:10.1111/tpj.70118)
Supplement: Supplementary file 2 — Appendix S2. Document S1. Protocol for Agrobacterium transformation by freeze‐thaw method. Document S2. Protocol for Marchantia transformation. [file TPJ-122-0-s004.zip]

Archive with 2 entries (2 files):
- Supplemental Document 1.pdf
- Supplemental Document 2.pdf
